# Supplementary material for: Measurements of Antibacterial Activity of Seed Crude Extracts in Cultivated Rice and Wild Oryza Species
Source: Rice (N Y). 2022 Dec 13;15:63. doi: 10.1186/s12284-022-00610-3 (PMC9748026; doi:10.1186/s12284-022-00610-3)
Supplement: Supplementary file 1 — Additional file 1: Table S1. Weight of husks and brown rice from 10 grains of WRC, JRC and wild Oryza used in this study. [file 12284_2022_610_MOESM1_ESM.xlsx]

## Sheet: Sheet1
Supplementary Table. 1 Weight of husks and brown rice from 10 grains of WRC, JRC and wild Oryza used in this study.
World rice core collection				Rice Core Collection of Japanese Landraces				wild Oryza
accession #	brown rice (g)	husk (g)		accession #	brown rice (g)	husk (g)		accession #	brown rice (g)	husk (g)
T65	0.225	0.48		JRC 01	0.224	0.046		NB	0.204	0.042
WRC 01	0.17	0.034		JRC 03	0.213	0.063		KS	0.153	0.044
WRC 02	0.14	0.043		JRC 04	0.235	0.058		W0002	0.051	0.021
WRC 03	0.148	0.041		JRC 05	0.249	0.054		W0008	0.083	0.052
WRC 04	0.19	0.043		JRC 06	0.186	0.043		W0017	0.092	0.042
WRC 05	0.183	0.035		JRC 07	0.23	0.043		W0106	0.134	0.03
WRC 06	0.172	0.052		JRC 08	0.192	0.051		W0652	0.218	0.07
WRC 07	0.188	0.062		JRC 10	0.221	0.025		W1024	0.053	0.028
WRC 09	0.16	0.044		JRC 11	0.227	0.058		W1166	0.066	0.029
WRC 10	0.18	0.056		JRC 12	0.266	0.06		W1169	0.107	0.043
WRC 11	0.132	0.036		JRC 13	0.225	0.042		W1182	0.062	0.042
WRC 12	0.218	0.043		JRC 14	0.215	0.051		W1194	0.068	0.055
WRC 13	0.179	0.056		JRC 17	0.257	0.032		W1197	0.055	0.024
WRC 14	0.101	0.062		JRC 18	0.249	0.036		W1213	0.06	0.03
WRC 15	0.19	0.064		JRC 19	0.183	0.055		W1220	0.041	0.013
WRC 16	0.216	0.078		JRC 20	0.173	0.033		W1294	0.153	0.038
WRC 17	0.171	0.049		JRC 21	0.184	0.045		W1361	0.046	0.023
WRC 18	0.163	0.042		JRC 22	0.205	0.055		W1401	0.063	0.014
WRC 19	0.133	0.066		JRC 23	0.207	0.042		W1514	0.055	0.031
WRC 20	0.158	0.047		JRC 24	0.208	0.04		W1588	0.208	0.058
WRC 21	0.165	0.072		JRC 25	0.183	0.032		W1625	0.092	0.022
WRC 22	0.119	0.043		JRC 26	0.269	0.035		W1628	0.104	0.058
WRC 23	0.147	0.056		JRC 27	0.17	0.035		W1635	0.125	0.032
WRC 24	0.174	0.054		JRC 28	0.189	0.037		W1711	0.127	0.024
WRC 25	0.154	0.053		JRC 29	0.168	0.047		W1805	0.045	0.027
WRC 26	0.242	0.054		JRC 30	0.202	0.042		W1830	0.052	0.031
WRC 27	0.215	0.035		JRC 31	0.237	0.035		W1866	0.159	0.046
WRC 28	0.101	0.053		JRC 32	0.226	0.028		W1921	0.166	0.043
WRC 29	0.186	0.042		JRC 33	0.224	0.045		W2003	0.181	0.044
WRC 30	0.189	0.065		JRC 34	0.242	0.045		W2145	0.133	0.04
WRC 31	0.185	0.066		JRC 35	0.234	0.038		W2199	0.152	0.053
WRC 32	0.154	0.053		JRC 36	0.21	0.049		W2220	0.083	0.047
WRC 33	0.163	0.042		JRC 37	0.174	0.021
WRC 34	0.067	0.051		JRC 38	0.209	0.04
WRC 35	0.143	0.043		JRC 39	0.179	0.047
WRC 36	0.186	0.049		JRC 40	0.191	0.028
WRC 37	0.176	0.042		JRC 41	0.23	0.042
WRC 38	0.147	0.044		JRC 42	0.133	0.035
WRC 39	0.168	0.043		JRC 43	0.21	0.048
WRC 40	0.156	0.041		JRC 44	0.147	0.046
WRC 41	0.165	0.043		JRC 45	0.176	0.03
WRC 42	0.153	0.043		JRC 46	0.196	0.047
WRC 43	0.15	0.034		JRC 47	0.251	0.044
WRC 44	0.124	0.024		JRC 48	0.199	0.037
WRC 45	0.133	0.03		JRC 49	0.188	0.038
WRC 46	0.275	0.064		JRC 50	0.205	0.034
WRC 47	0.214	0.053		JRC 51	0.183	0.034
WRC 48	0.27	0.087		JRC 52	0.217	0.035
WRC 49	0.16	0.03		JRC 53	0.237	0.047
WRC 51	0.215	0.053		JRC 54	0.189	0.044
WRC 52	0.214	0.067
WRC 55	0.171	0.044
WRC 57	0.196	0.051
